# Supplementary material for: ﻿A new species of Pseudopoda (Araneae, Sparassidae) from China, with the description of different and distinctive internal ducts of the female vulva
Source: Zookeys. 2023 May 2;1159:189–99. doi: 10.3897/zookeys.1159.97463 (PMC10207930; doi:10.3897/zookeys.1159.97463)
Supplement: XML Treatment for Pseudopoda [file zookeys.1159.97463-treatment1.xml]

<!DOCTYPE tp:taxon-treatment
  PUBLIC "-//TaxonX//DTD Taxonomic Treatment Publishing DTD v0 20100105//EN" "tax-treatment-NSO.dtd">
<tp:taxon-treatment xmlns:tp="http://www.plazi.org/taxpub"><tp:treatment-meta><kwd-group><label>Taxon classification</label><kwd>
              <named-content content-type="kingdom">Animalia</named-content>
            </kwd><kwd>
              <named-content content-type="order">Araneae</named-content>
            </kwd><kwd>
              <named-content content-type="family">Sparassidae</named-content>
            </kwd></kwd-group><mixed-citation publication-type="journal"><person-group><name><surname>Gong</surname><given-names>Li-jun</given-names></name><name><surname>Zeng</surname><given-names>Meng-yun</given-names></name><name><surname>Zhong</surname><given-names>Yang</given-names></name><name><surname>Yu</surname><given-names>Hui-liang</given-names></name></person-group><article-title>﻿A new species of <italic><tp:taxon-name><tp:taxon-name-part taxon-name-part-type="genus" reg="Pseudopoda">Pseudopoda</tp:taxon-name-part></tp:taxon-name></italic> (<tp:taxon-name><tp:taxon-name-part taxon-name-part-type="order">Araneae</tp:taxon-name-part></tp:taxon-name>, <tp:taxon-name><tp:taxon-name-part taxon-name-part-type="family">Sparassidae</tp:taxon-name-part></tp:taxon-name>) from China, with the description of different and distinctive internal ducts of the female vulva</article-title><source>Zookeys</source><day>02</day><month>05</month><year>2023</year><volume>1159</volume><fpage>189</fpage><lpage>199</lpage><pub-id pub-id-type="doi">10.3897/zookeys.1159.97463</pub-id></mixed-citation></tp:treatment-meta><tp:nomenclature><label>﻿Genus</label><tp:taxon-name>
            <object-id xmlns:xlink="http://www.w3.org/1999/xlink" content-type="arpha" xlink:type="simple">255B1040-B6B7-5EAF-B8DE-893035239366</object-id>
            <tp:taxon-name-part taxon-name-part-type="genus" reg="Pseudopoda">Pseudopoda</tp:taxon-name-part>
          </tp:taxon-name><tp:taxon-authority>Jäger, 2000</tp:taxon-authority></tp:nomenclature><tp:treatment-sec sec-type="type species" id="SECID0E6MAC"><title>Type species.</title><p><italic><tp:taxon-name><tp:taxon-name-part taxon-name-part-type="genus" reg="Sarotes">Sarotes</tp:taxon-name-part><tp:taxon-name-part taxon-name-part-type="species" reg="promptus">promptus</tp:taxon-name-part></tp:taxon-name></italic> O. Pickard-Cambridge, 1885.</p></tp:treatment-sec><tp:treatment-sec sec-type="diagnosis" id="SECID0EQNAC"><title>Diagnosis (updated).</title><p><italic><tp:taxon-name><tp:taxon-name-part taxon-name-part-type="genus" reg="Pseudopoda">Pseudopoda</tp:taxon-name-part></tp:taxon-name></italic> was defined by <xref ref-type="bibr" rid="B5">Jäger (2000)</xref> according to the following combination of characters: male palp (Fig. <xref ref-type="fig" rid="F1">1A–C</xref>) with membranous conductor or absent, embolus arising on the left side of the tegulum and generally curved, <abbrev xmlns:xlink="http://www.w3.org/1999/xlink" xlink:title="retrolateral tibial apophysis" id="ABBRID0EFOAC" xlink:type="simple">RTA</abbrev> arising from tibia, basally or mesially and furcate or not; epigyne (Fig. <xref ref-type="fig" rid="F2">2A–C</xref>) with lateral lobes extending beyond epigastric furrow, and generally covering median septum (modified from <xref ref-type="bibr" rid="B5">Jäger 2000</xref>; <xref ref-type="bibr" rid="B11">Zhang et al. 2013</xref>; <xref ref-type="bibr" rid="B7">Jiang et al. 2018</xref>).</p><fig id="F1" position="float" orientation="portrait"><object-id xmlns:xlink="http://www.w3.org/1999/xlink" content-type="doi" xlink:type="simple">10.3897/zookeys.1159.97463.figure1</object-id><object-id xmlns:xlink="http://www.w3.org/1999/xlink" content-type="arpha" xlink:type="simple">3ED07E3D-1C86-59B4-BBC3-CD76AD5D327A</object-id><label>Figure 1.</label><caption><p><italic><tp:taxon-name><tp:taxon-name-part taxon-name-part-type="genus" reg="Pseudopoda">Pseudopoda</tp:taxon-name-part><tp:taxon-name-part taxon-name-part-type="species" reg="deformis">deformis</tp:taxon-name-part></tp:taxon-name></italic> Gong &amp; Zhong, sp. nov., male holotype (<named-content xmlns:xlink="http://www.w3.org/1999/xlink" content-type="dwc:institutional_code" xlink:title="School of Nuclear Technology and Chemistry and Biology, Hubei University of Science and Technology" xlink:href="http://grbio.org/institution/hubei-university" xlink:type="simple">HUST</named-content>-SPA-22-001), left palp (<bold>A–C</bold>), left male palpal tibia (<bold>D</bold>), and cheliceral dentition (<bold>E, F</bold>). <bold>A</bold> prolateral view <bold>B</bold> ventral view <bold>C, D</bold> retrolateral view <bold>E</bold> male, ventral view <bold>F</bold> female, ventral view. Abbreviations: C = conductor; <abbrev xmlns:xlink="http://www.w3.org/1999/xlink" xlink:title="dorsal branch of RTA" id="ABBRID0EBAAE" xlink:type="simple">dRTA</abbrev> = dorsal branch of <abbrev xmlns:xlink="http://www.w3.org/1999/xlink" xlink:title="retrolateral tibial apophysis" id="ABBRID0EFAAE" xlink:type="simple">RTA</abbrev>; <abbrev xmlns:xlink="http://www.w3.org/1999/xlink" xlink:title="ventral branch of RTA" id="ABBRID0EJAAE" xlink:type="simple">vRTA</abbrev> = ventral branch of <abbrev xmlns:xlink="http://www.w3.org/1999/xlink" xlink:title="retrolateral tibial apophysis" id="ABBRID0ENAAE" xlink:type="simple">RTA</abbrev>; E = embolus; <abbrev xmlns:xlink="http://www.w3.org/1999/xlink" xlink:title="spermophor" id="ABBRID0ERAAE" xlink:type="simple">Sp</abbrev> = spermophore; T = tegulum. Scale bars: 1 <abbrev xmlns:xlink="http://www.w3.org/1999/xlink" xlink:title="millimetres" id="ABBRID0EVAAE" xlink:type="simple">mm</abbrev> (<bold>A–C</bold>); 0.1 <abbrev xmlns:xlink="http://www.w3.org/1999/xlink" xlink:title="millimetres" id="ABBRID0E2AAE" xlink:type="simple">mm</abbrev> (<bold>D</bold>); 0.5 <abbrev xmlns:xlink="http://www.w3.org/1999/xlink" xlink:title="millimetres" id="ABBRID0EBBAE" xlink:type="simple">mm</abbrev> (<bold>E, F</bold>).</p></caption><graphic xmlns:xlink="http://www.w3.org/1999/xlink" xlink:href="zookeys-1159-189_article-97463__-g001.jpg" position="float" orientation="portrait" xlink:type="simple" id="oo_845092.jpg"><uri content-type="original_file" xlink:type="simple">https://binary.pensoft.net/fig/845092</uri></graphic></fig><fig id="F2" position="float" orientation="portrait"><object-id xmlns:xlink="http://www.w3.org/1999/xlink" content-type="doi" xlink:type="simple">10.3897/zookeys.1159.97463.figure2</object-id><object-id xmlns:xlink="http://www.w3.org/1999/xlink" content-type="arpha" xlink:type="simple">F7B76EC4-7955-5D6E-B571-920539140FC7</object-id><label>Figure 2.</label><caption><p><italic><tp:taxon-name><tp:taxon-name-part taxon-name-part-type="genus" reg="Pseudopoda">Pseudopoda</tp:taxon-name-part><tp:taxon-name-part taxon-name-part-type="species" reg="deformis">deformis</tp:taxon-name-part></tp:taxon-name></italic> Gong &amp; Zhong, sp. nov., female paratype (<bold>A, D</bold><named-content xmlns:xlink="http://www.w3.org/1999/xlink" content-type="dwc:institutional_code" xlink:title="School of Nuclear Technology and Chemistry and Biology, Hubei University of Science and Technology" xlink:href="http://grbio.org/institution/hubei-university" xlink:type="simple">HUST</named-content>-SPA-22-002; <bold>B, E</bold><named-content xmlns:xlink="http://www.w3.org/1999/xlink" content-type="dwc:institutional_code" xlink:title="School of Nuclear Technology and Chemistry and Biology, Hubei University of Science and Technology" xlink:href="http://grbio.org/institution/hubei-university" xlink:type="simple">HUST</named-content>-SPA-22-003; <bold>C, F</bold><named-content xmlns:xlink="http://www.w3.org/1999/xlink" content-type="dwc:institutional_code" xlink:title="School of Nuclear Technology and Chemistry and Biology, Hubei University of Science and Technology" xlink:href="http://grbio.org/institution/hubei-university" xlink:type="simple">HUST</named-content>-SPA-22-004), epigyne (<bold>A–C</bold>), vulva (<bold>D–F</bold>), and schematic course of internal duct system (<bold>G–I</bold>). <bold>A–C</bold> ventral view <bold>D–F</bold> dorsal view. Abbreviations: <abbrev xmlns:xlink="http://www.w3.org/1999/xlink" xlink:title="copulatory opening" id="ABBRID0E2CAE" xlink:type="simple">CO</abbrev> = copulatory opening; <abbrev xmlns:xlink="http://www.w3.org/1999/xlink" xlink:title="fertilisation duct" id="ABBRID0E6CAE" xlink:type="simple">FD</abbrev> = fertilisation duct; FW = first winding; <abbrev xmlns:xlink="http://www.w3.org/1999/xlink" xlink:title="lateral lobes" id="ABBRID0EDDAE" xlink:type="simple">LL</abbrev> = lateral lobes. Scale bars: 1 <abbrev xmlns:xlink="http://www.w3.org/1999/xlink" xlink:title="millimetres" id="ABBRID0EHDAE" xlink:type="simple">mm</abbrev> (<bold>A–F</bold>).</p></caption><graphic xmlns:xlink="http://www.w3.org/1999/xlink" xlink:href="zookeys-1159-189_article-97463__-g002.jpg" position="float" orientation="portrait" xlink:type="simple" id="oo_845093.jpg"><uri content-type="original_file" xlink:type="simple">https://binary.pensoft.net/fig/845093</uri></graphic></fig></tp:treatment-sec><tp:treatment-sec sec-type="distribution" id="SECID0ESDAE"><title>Distribution.</title><p>Bhutan, China, Nepal, India, Japan, Laos, Myanmar, Pakistan, Thailand and Vietnam.</p></tp:treatment-sec><ref-list><ref id="B5"><mixed-citation xmlns:xlink="http://www.w3.org/1999/xlink" xlink:type="simple"><person-group><name name-style="western"><surname>Jäger</surname><given-names>P</given-names></name></person-group> (<year>2000</year>) <article-title>Two new heteropodine genera from southern continental Asia (<tp:taxon-name><tp:taxon-name-part taxon-name-part-type="order">Araneae</tp:taxon-name-part></tp:taxon-name>: <tp:taxon-name><tp:taxon-name-part taxon-name-part-type="family">Sparassidae</tp:taxon-name-part></tp:taxon-name>).</article-title><source>Acta Arachnologica</source><volume>49</volume>(<issue>1</issue>): <fpage>61</fpage>–<lpage>71</lpage>. <ext-link xlink:type="simple" ext-link-type="doi" xlink:href="10.2476/asjaa.49.61">https://doi.org/10.2476/asjaa.49.61</ext-link></mixed-citation></ref><ref id="B11"><mixed-citation xmlns:xlink="http://www.w3.org/1999/xlink" xlink:type="simple"><person-group><name name-style="western"><surname>Zhang</surname><given-names>F</given-names></name><name name-style="western"><surname>Zhang</surname><given-names>BS</given-names></name><name name-style="western"><surname>Zhang</surname><given-names>ZS</given-names></name></person-group> (<year>2013</year>) <article-title>New species of <italic><tp:taxon-name><tp:taxon-name-part taxon-name-part-type="genus">Pseudopoda</tp:taxon-name-part></tp:taxon-name></italic> Jäger, 2000 from southern China (<tp:taxon-name><tp:taxon-name-part taxon-name-part-type="order">Araneae</tp:taxon-name-part></tp:taxon-name>, <tp:taxon-name><tp:taxon-name-part taxon-name-part-type="family">Sparassidae</tp:taxon-name-part></tp:taxon-name>).</article-title><source>ZooKeys</source><volume>361</volume>: <fpage>37</fpage>–<lpage>60</lpage>. <ext-link xlink:type="simple" ext-link-type="doi" xlink:href="10.3897/zookeys.361.6089">https://doi.org/10.3897/zookeys.361.6089</ext-link></mixed-citation></ref><ref id="B7"><mixed-citation xmlns:xlink="http://www.w3.org/1999/xlink" xlink:type="simple"><person-group><name name-style="western"><surname>Jiang</surname><given-names>TY</given-names></name><name name-style="western"><surname>Zhao</surname><given-names>QY</given-names></name><name name-style="western"><surname>Li</surname><given-names>SQ</given-names></name></person-group> (<year>2018</year>) <article-title>Sixteen new species of the genus <italic><tp:taxon-name><tp:taxon-name-part taxon-name-part-type="genus">Pseudopoda</tp:taxon-name-part></tp:taxon-name></italic> Jäger, 2000 from China, Myanmar, and Thailand (<tp:taxon-name><tp:taxon-name-part taxon-name-part-type="family">Sparassidae</tp:taxon-name-part></tp:taxon-name>, <tp:taxon-name><tp:taxon-name-part taxon-name-part-type="subfamily">Heteropodinae</tp:taxon-name-part></tp:taxon-name>).</article-title><source>ZooKeys</source><volume>791</volume>: <fpage>107</fpage>–<lpage>161</lpage>. <ext-link xlink:type="simple" ext-link-type="doi" xlink:href="10.3897/zookeys.791.28137">https://doi.org/10.3897/zookeys.791.28137</ext-link></mixed-citation></ref></ref-list></tp:taxon-treatment>
