# Supplementary material for: ﻿A new species of Pseudopoda (Araneae, Sparassidae) from China, with the description of different and distinctive internal ducts of the female vulva
Source: Zookeys. 2023 May 2;1159:189–99. doi: 10.3897/zookeys.1159.97463 (PMC10207930; doi:10.3897/zookeys.1159.97463)
Supplement: XML Treatment for Pseudopoda deformis [file zookeys.1159.97463-treatment2.xml]

<!DOCTYPE tp:taxon-treatment
  PUBLIC "-//TaxonX//DTD Taxonomic Treatment Publishing DTD v0 20100105//EN" "tax-treatment-NSO.dtd">
<tp:taxon-treatment xmlns:tp="http://www.plazi.org/taxpub"><tp:treatment-meta><kwd-group><label>Taxon classification</label><kwd>
              <named-content content-type="kingdom">Animalia</named-content>
            </kwd><kwd>
              <named-content content-type="order">Araneae</named-content>
            </kwd><kwd>
              <named-content content-type="family">Sparassidae</named-content>
            </kwd></kwd-group><mixed-citation publication-type="journal"><person-group><name><surname>Gong</surname><given-names>Li-jun</given-names></name><name><surname>Zeng</surname><given-names>Meng-yun</given-names></name><name><surname>Zhong</surname><given-names>Yang</given-names></name><name><surname>Yu</surname><given-names>Hui-liang</given-names></name></person-group><article-title>﻿A new species of <italic><tp:taxon-name><tp:taxon-name-part taxon-name-part-type="genus" reg="Pseudopoda">Pseudopoda</tp:taxon-name-part></tp:taxon-name></italic> (<tp:taxon-name><tp:taxon-name-part taxon-name-part-type="order">Araneae</tp:taxon-name-part></tp:taxon-name>, <tp:taxon-name><tp:taxon-name-part taxon-name-part-type="family">Sparassidae</tp:taxon-name-part></tp:taxon-name>) from China, with the description of different and distinctive internal ducts of the female vulva</article-title><source>Zookeys</source><day>02</day><month>05</month><year>2023</year><volume>1159</volume><fpage>189</fpage><lpage>199</lpage><pub-id pub-id-type="doi">10.3897/zookeys.1159.97463</pub-id></mixed-citation></tp:treatment-meta><tp:nomenclature><label>﻿</label><tp:taxon-name>
            <object-id xmlns:xlink="http://www.w3.org/1999/xlink" content-type="arpha" xlink:type="simple">6A293988-706D-51CB-9E69-0746D9AB71DD</object-id>
            <tp:taxon-name-part taxon-name-part-type="genus" reg="Pseudopoda">Pseudopoda</tp:taxon-name-part>
            <tp:taxon-name-part taxon-name-part-type="species" reg="deformis">deformis</tp:taxon-name-part>
            <object-id xmlns:xlink="http://www.w3.org/1999/xlink" content-type="zoobank" xlink:type="simple">https://zoobank.org/1F62E2C1-3556-4B86-AE30-D907B4F204CB</object-id>
          </tp:taxon-name><tp:taxon-authority>Gong &amp; Zhong</tp:taxon-authority><tp:taxon-status xmlns:xlink="http://www.w3.org/1999/xlink" xlink:type="simple">sp. nov.</tp:taxon-status><xref ref-type="fig" rid="F1">(变形拟遁蛛) Figs 1</xref><xref ref-type="fig" rid="F2">, 2</xref><xref ref-type="fig" rid="F3">, 3</xref><xref ref-type="fig" rid="F4">, 4</xref><xref ref-type="fig" rid="F5">, 5</xref></tp:nomenclature><tp:treatment-sec sec-type="type material" id="SECID0EVFAE"><title>Type material.</title><p><bold><italic>Holotype</italic> #m: China</bold>: Hubei Province: Shennongjia Forestry District, Muyu Town, Guanmenshan Scenic Area (<named-content xmlns:xlink="http://www.w3.org/1999/xlink" content-type="dwc:verbatimCoordinates" xlink:type="simple"><named-content content-type="geo-json" specific-use="{&#34;type&#34;:&#34;Point&#34;,&#34;coordinates&#34;:[110.400000,31.450000]}" id="NCID0EDGAE" xlink:type="simple">31.45°N, 110.40°E</named-content></named-content>, 1200 m a.s.l.), 10.XII.2021, leg. Y. Zhong (<named-content xmlns:xlink="http://www.w3.org/1999/xlink" content-type="dwc:institutional_code" xlink:title="School of Nuclear Technology and Chemistry and Biology, Hubei University of Science and Technology" xlink:href="http://grbio.org/institution/hubei-university" xlink:type="simple">HUST</named-content>-SPA-22-001). <bold><italic>Paratypes</italic>: China</bold>: Hubei Province: Same locality, 1#f (<named-content xmlns:xlink="http://www.w3.org/1999/xlink" content-type="dwc:institutional_code" xlink:title="School of Nuclear Technology and Chemistry and Biology, Hubei University of Science and Technology" xlink:href="http://grbio.org/institution/hubei-university" xlink:type="simple">HUST</named-content>-SPA-22-002), 1#f (<named-content xmlns:xlink="http://www.w3.org/1999/xlink" content-type="dwc:institutional_code" xlink:title="School of Nuclear Technology and Chemistry and Biology, Hubei University of Science and Technology" xlink:href="http://grbio.org/institution/hubei-university" xlink:type="simple">HUST</named-content>-SPA-22-003), 1#f (<named-content xmlns:xlink="http://www.w3.org/1999/xlink" content-type="dwc:institutional_code" xlink:title="School of Nuclear Technology and Chemistry and Biology, Hubei University of Science and Technology" xlink:href="http://grbio.org/institution/hubei-university" xlink:type="simple">HUST</named-content>-SPA-22-004), 3#m, 4#f.</p></tp:treatment-sec><tp:treatment-sec sec-type="etymology" id="SECID0E3GAE"><title>Etymology.</title><p>The specific name is derived from the Latin word <italic>deformis</italic>, -<italic>a</italic>, -<italic>um</italic>, meaning distorted, referring to the shape of the internal ducts of the female vulva.</p></tp:treatment-sec><tp:treatment-sec sec-type="diagnosis" id="SECID0EIHAE"><title>Diagnosis.</title><p>Males of <italic><tp:taxon-name><tp:taxon-name-part taxon-name-part-type="genus" reg="Pseudopoda">Pseudopoda</tp:taxon-name-part><tp:taxon-name-part taxon-name-part-type="species" reg="deformis">deformis</tp:taxon-name-part></tp:taxon-name></italic> Gong &amp; Zhong, sp. nov. are similar to those of <italic><tp:taxon-name><tp:taxon-name-part taxon-name-part-type="genus" reg="Pseudopoda">P.</tp:taxon-name-part><tp:taxon-name-part taxon-name-part-type="species" reg="jiangi">jiangi</tp:taxon-name-part></tp:taxon-name></italic> Zhang, Jäger &amp; Liu, 2023 (<xref ref-type="bibr" rid="B14">Zhang et al. 2023</xref>: figs 130, 131), <italic><tp:taxon-name><tp:taxon-name-part taxon-name-part-type="genus" reg="Pseudopoda">P.</tp:taxon-name-part><tp:taxon-name-part taxon-name-part-type="species" reg="lushanensis">lushanensis</tp:taxon-name-part></tp:taxon-name></italic> (Wang, 1990) (<xref ref-type="bibr" rid="B8">Quan et al. 2014</xref>: figs 4A–C, 5A–C) and <italic><tp:taxon-name><tp:taxon-name-part taxon-name-part-type="genus" reg="Pseudopoda">P.</tp:taxon-name-part><tp:taxon-name-part taxon-name-part-type="species" reg="shuqiangi">shuqiangi</tp:taxon-name-part></tp:taxon-name></italic> Jäger &amp; Vedel, 2007 (Jäger and Vedel 2007: figs 73–75) in having a long, filiform embolus. They can be distinguished from the two congeners by the following combination of characters: (1) Embolus arising from tegulum at 1:00-o’clock position, then curving downward (8:30-o’clock position, upward in <italic><tp:taxon-name><tp:taxon-name-part taxon-name-part-type="genus" reg="Pseudopoda">P.</tp:taxon-name-part><tp:taxon-name-part taxon-name-part-type="species" reg="lushanensis">lushanensis</tp:taxon-name-part></tp:taxon-name></italic> and <italic><tp:taxon-name><tp:taxon-name-part taxon-name-part-type="genus" reg="Pseudopoda">P.</tp:taxon-name-part><tp:taxon-name-part taxon-name-part-type="species" reg="shuqiangi">shuqiangi</tp:taxon-name-part></tp:taxon-name></italic>); (2) The basal part of embolus is oval (circular in <italic><tp:taxon-name><tp:taxon-name-part taxon-name-part-type="genus" reg="Pseudopoda">P.</tp:taxon-name-part><tp:taxon-name-part taxon-name-part-type="species" reg="jiangi">jiangi</tp:taxon-name-part></tp:taxon-name></italic>); (3) The tip of the conductor is straight and extends to approximately the tip of the cymbium in ventral view (not in <italic><tp:taxon-name><tp:taxon-name-part taxon-name-part-type="genus" reg="Pseudopoda">P.</tp:taxon-name-part><tp:taxon-name-part taxon-name-part-type="species" reg="lushanensis">lushanensis</tp:taxon-name-part></tp:taxon-name></italic> and <italic><tp:taxon-name><tp:taxon-name-part taxon-name-part-type="genus" reg="Pseudopoda">P.</tp:taxon-name-part><tp:taxon-name-part taxon-name-part-type="species" reg="shuqiangi">shuqiangi</tp:taxon-name-part></tp:taxon-name></italic>); and (4) <abbrev xmlns:xlink="http://www.w3.org/1999/xlink" xlink:title="retrolateral tibial apophysis" id="ABBRID0EZKAE" xlink:type="simple">RTA</abbrev> arising medially from tibia (subdistally in <italic><tp:taxon-name><tp:taxon-name-part taxon-name-part-type="genus" reg="Pseudopoda">P.</tp:taxon-name-part><tp:taxon-name-part taxon-name-part-type="species" reg="lushanensis">lushanensis</tp:taxon-name-part></tp:taxon-name></italic>; basally in <italic><tp:taxon-name><tp:taxon-name-part taxon-name-part-type="genus" reg="Pseudopoda">P.</tp:taxon-name-part><tp:taxon-name-part taxon-name-part-type="species" reg="shuqiangi">shuqiangi</tp:taxon-name-part></tp:taxon-name></italic>) (Fig. <xref ref-type="fig" rid="F1">1A–C</xref>). The females of this species can be separated from other <italic><tp:taxon-name><tp:taxon-name-part taxon-name-part-type="genus" reg="Pseudopoda">Pseudopoda</tp:taxon-name-part></tp:taxon-name></italic> species by their unique internal ducts of the vulva, which are curved longitudinally, forming a narrow triangle or trapezoidal shape (Fig. <xref ref-type="fig" rid="F2">2D–I</xref>).</p></tp:treatment-sec><tp:treatment-sec sec-type="description" id="SECID0ECMAE"><title>Description.</title><p><bold>Male.</bold><abbrev xmlns:xlink="http://www.w3.org/1999/xlink" xlink:title="carapace length" id="ABBRID0EKMAE" xlink:type="simple">PL</abbrev> 4.9, <abbrev xmlns:xlink="http://www.w3.org/1999/xlink" xlink:title="carapace width" id="ABBRID0EOMAE" xlink:type="simple">PW</abbrev> 3.4, <abbrev xmlns:xlink="http://www.w3.org/1999/xlink" xlink:title="anterior width of carapace" id="ABBRID0ESMAE" xlink:type="simple">AW</abbrev> 2.3, <abbrev xmlns:xlink="http://www.w3.org/1999/xlink" xlink:title="opisthosoma length" id="ABBRID0EWMAE" xlink:type="simple">OL</abbrev> 4.6, <abbrev xmlns:xlink="http://www.w3.org/1999/xlink" xlink:title="opisthosoma width" id="ABBRID0E1MAE" xlink:type="simple">OW</abbrev> 3.4. Eyes: <abbrev xmlns:xlink="http://www.w3.org/1999/xlink" xlink:title="anterior median eye" id="ABBRID0E5MAE" xlink:type="simple">AME</abbrev> 0.24, <abbrev xmlns:xlink="http://www.w3.org/1999/xlink" xlink:title="anterior lateral eye" id="ABBRID0ECNAE" xlink:type="simple">ALE</abbrev> 0.26, <abbrev xmlns:xlink="http://www.w3.org/1999/xlink" xlink:title="posterior median eyes" id="ABBRID0EGNAE" xlink:type="simple">PME</abbrev> 0.27, <abbrev xmlns:xlink="http://www.w3.org/1999/xlink" xlink:title="posterior lateral eyes" id="ABBRID0EKNAE" xlink:type="simple">PLE</abbrev> 0.33, <abbrev xmlns:xlink="http://www.w3.org/1999/xlink" xlink:title="anterior median eye" id="ABBRID0EONAE" xlink:type="simple">AME</abbrev>–<abbrev xmlns:xlink="http://www.w3.org/1999/xlink" xlink:title="anterior median eye" id="ABBRID0ESNAE" xlink:type="simple">AME</abbrev> 0.21, <abbrev xmlns:xlink="http://www.w3.org/1999/xlink" xlink:title="anterior median eye" id="ABBRID0EWNAE" xlink:type="simple">AME</abbrev>–<abbrev xmlns:xlink="http://www.w3.org/1999/xlink" xlink:title="anterior lateral eye" id="ABBRID0E1NAE" xlink:type="simple">ALE</abbrev> 0.12, <abbrev xmlns:xlink="http://www.w3.org/1999/xlink" xlink:title="posterior median eyes" id="ABBRID0E5NAE" xlink:type="simple">PME</abbrev>–<abbrev xmlns:xlink="http://www.w3.org/1999/xlink" xlink:title="posterior median eyes" id="ABBRID0ECOAE" xlink:type="simple">PME</abbrev> 0.23, <abbrev xmlns:xlink="http://www.w3.org/1999/xlink" xlink:title="posterior median eyes" id="ABBRID0EGOAE" xlink:type="simple">PME</abbrev>–<abbrev xmlns:xlink="http://www.w3.org/1999/xlink" xlink:title="posterior lateral eyes" id="ABBRID0EKOAE" xlink:type="simple">PLE</abbrev> 0.16, <abbrev xmlns:xlink="http://www.w3.org/1999/xlink" xlink:title="anterior median eye" id="ABBRID0EOOAE" xlink:type="simple">AME</abbrev>–<abbrev xmlns:xlink="http://www.w3.org/1999/xlink" xlink:title="posterior median eyes" id="ABBRID0ESOAE" xlink:type="simple">PME</abbrev> 0.29, <abbrev xmlns:xlink="http://www.w3.org/1999/xlink" xlink:title="anterior lateral eye" id="ABBRID0EWOAE" xlink:type="simple">ALE</abbrev>–<abbrev xmlns:xlink="http://www.w3.org/1999/xlink" xlink:title="posterior lateral eyes" id="ABBRID0E1OAE" xlink:type="simple">PLE</abbrev> 0.18, <abbrev xmlns:xlink="http://www.w3.org/1999/xlink" xlink:title="clypeus height" id="ABBRID0E5OAE" xlink:type="simple">CH</abbrev><abbrev xmlns:xlink="http://www.w3.org/1999/xlink" xlink:title="anterior median eye" id="ABBRID0ECPAE" xlink:type="simple">AME</abbrev> 0.27, <abbrev xmlns:xlink="http://www.w3.org/1999/xlink" xlink:title="clypeus height" id="ABBRID0EGPAE" xlink:type="simple">CH</abbrev><abbrev xmlns:xlink="http://www.w3.org/1999/xlink" xlink:title="anterior lateral eye" id="ABBRID0EKPAE" xlink:type="simple">ALE</abbrev> 0.33. Setation: Palp: 131, 101, 2101; <abbrev xmlns:xlink="http://www.w3.org/1999/xlink" xlink:title="femur" id="ABBRID0EOPAE" xlink:type="simple">Fe</abbrev>: I–III 323, IV 321; <abbrev xmlns:xlink="http://www.w3.org/1999/xlink" xlink:title="patella" id="ABBRID0ESPAE" xlink:type="simple">Pa</abbrev>: I–IV 101; <abbrev xmlns:xlink="http://www.w3.org/1999/xlink" xlink:title="tibia. I, II, III, IV—legs I to IV" id="ABBRID0EWPAE" xlink:type="simple">Ti</abbrev>: I–II 2228, III–IV 2126; <abbrev xmlns:xlink="http://www.w3.org/1999/xlink" xlink:title="metatarsus" id="ABBRID0E1PAE" xlink:type="simple">Mt</abbrev>: I–II 2024, III 2026, IV 3036. Measurements of palp and legs: Palp 7.4 (2.1, 0.9, 1.3, –, 3.1), I 27.0 (7.1, 1.5, 8.2, 7.8, 2.4), II 29.6 (7.8, 1.5, 8.8, 8.9, 2.6), III 21.6 (6.0, 1.3, 6.1, 6.3, 1.9), IV 24.5 (6.5, 1.3, 6.9, 7.6, 2.2). Leg formula: II-I-IV-III. Chelicerae with three promarginal and four retromarginal teeth, and with ~51 denticles (Fig. <xref ref-type="fig" rid="F1">1E</xref>). Carapace yellowish brown dorsally, margin with black patches, with shallow fovea and radial furrows. Chelicerae deep reddish brown. Sternum yellow with lots of random black spots. Endites and labium pale yellowish brown. Legs brown, with dark dots randomly distributed and covered by short spines and seta. Opisthosoma black-brown dorsally, without spots. Opisthosoma uniformly yellowish brown with some black patches ventrally (Fig. <xref ref-type="fig" rid="F3">3A, B</xref>).</p><fig id="F3" position="float" orientation="portrait"><object-id xmlns:xlink="http://www.w3.org/1999/xlink" content-type="doi" xlink:type="simple">10.3897/zookeys.1159.97463.figure3</object-id><object-id xmlns:xlink="http://www.w3.org/1999/xlink" content-type="arpha" xlink:type="simple">2BF913B2-1513-5894-9C21-9662333499EF</object-id><label>Figure 3.</label><caption><p><italic><tp:taxon-name><tp:taxon-name-part taxon-name-part-type="genus" reg="Pseudopoda">Pseudopoda</tp:taxon-name-part><tp:taxon-name-part taxon-name-part-type="species" reg="deformis">deformis</tp:taxon-name-part></tp:taxon-name></italic> Gong &amp; Zhong, sp. nov., habitus (<bold>A–H</bold>), and live specimens (<bold>I, J</bold>) <bold>A, I</bold> (<named-content xmlns:xlink="http://www.w3.org/1999/xlink" content-type="dwc:institutional_code" xlink:title="School of Nuclear Technology and Chemistry and Biology, Hubei University of Science and Technology" xlink:href="http://grbio.org/institution/hubei-university" xlink:type="simple">HUST</named-content>-SPA-22-001), holotype male, dorsal view <bold>B</bold> (<named-content xmlns:xlink="http://www.w3.org/1999/xlink" content-type="dwc:institutional_code" xlink:title="School of Nuclear Technology and Chemistry and Biology, Hubei University of Science and Technology" xlink:href="http://grbio.org/institution/hubei-university" xlink:type="simple">HUST</named-content>-SPA-22-001), holotype male, ventral view <bold>C, J</bold> (<named-content xmlns:xlink="http://www.w3.org/1999/xlink" content-type="dwc:institutional_code" xlink:title="School of Nuclear Technology and Chemistry and Biology, Hubei University of Science and Technology" xlink:href="http://grbio.org/institution/hubei-university" xlink:type="simple">HUST</named-content>-SPA-22-002), paratype female, dorsal view <bold>D</bold> (<named-content xmlns:xlink="http://www.w3.org/1999/xlink" content-type="dwc:institutional_code" xlink:title="School of Nuclear Technology and Chemistry and Biology, Hubei University of Science and Technology" xlink:href="http://grbio.org/institution/hubei-university" xlink:type="simple">HUST</named-content>-SPA-22-002), paratype female, ventral view <bold>E</bold> (<named-content xmlns:xlink="http://www.w3.org/1999/xlink" content-type="dwc:institutional_code" xlink:title="School of Nuclear Technology and Chemistry and Biology, Hubei University of Science and Technology" xlink:href="http://grbio.org/institution/hubei-university" xlink:type="simple">HUST</named-content>-SPA-22-003), paratype female, dorsal view <bold>F</bold> (<named-content xmlns:xlink="http://www.w3.org/1999/xlink" content-type="dwc:institutional_code" xlink:title="School of Nuclear Technology and Chemistry and Biology, Hubei University of Science and Technology" xlink:href="http://grbio.org/institution/hubei-university" xlink:type="simple">HUST</named-content>-SPA-22-003), paratype female, ventral view <bold>G</bold> (<named-content xmlns:xlink="http://www.w3.org/1999/xlink" content-type="dwc:institutional_code" xlink:title="School of Nuclear Technology and Chemistry and Biology, Hubei University of Science and Technology" xlink:href="http://grbio.org/institution/hubei-university" xlink:type="simple">HUST</named-content>-SPA-22-004), paratype female, dorsal view, <bold>H</bold> (<named-content xmlns:xlink="http://www.w3.org/1999/xlink" content-type="dwc:institutional_code" xlink:title="School of Nuclear Technology and Chemistry and Biology, Hubei University of Science and Technology" xlink:href="http://grbio.org/institution/hubei-university" xlink:type="simple">HUST</named-content>-SPA-22-004), paratype female, ventral view. Scale bars: 0.2 <abbrev xmlns:xlink="http://www.w3.org/1999/xlink" xlink:title="millimetres" id="ABBRID0ENSAE" xlink:type="simple">mm</abbrev> (<bold>A–H</bold>).</p></caption><graphic xmlns:xlink="http://www.w3.org/1999/xlink" xlink:href="zookeys-1159-189_article-97463__-g003.jpg" position="float" orientation="portrait" xlink:type="simple" id="oo_845094.jpg"><uri content-type="original_file" xlink:type="simple">https://binary.pensoft.net/fig/845094</uri></graphic></fig><p>Cymbium approximately 2 times longer than tibia (Fig. <xref ref-type="fig" rid="F1">1A–C</xref>). The basal part of conductor is obscured in ventral view (Fig. <xref ref-type="fig" rid="F1">1B</xref>) by embolus base. Basal part of conductor slightly sclerotized (Fig. <xref ref-type="fig" rid="F1">1C</xref>). Embolus slender, encircling the tegulum counter-clockwise, ventrally pointed (Fig. <xref ref-type="fig" rid="F1">1B</xref>). <abbrev xmlns:xlink="http://www.w3.org/1999/xlink" xlink:title="retrolateral tibial apophysis" id="ABBRID0EKTAE" xlink:type="simple">RTA</abbrev> distally bifurcate, pincer-shaped in ventral view, <abbrev xmlns:xlink="http://www.w3.org/1999/xlink" xlink:title="dorsal branch of RTA" id="ABBRID0EOTAE" xlink:type="simple">dRTA</abbrev> moderately pointed at tip (Fig. <xref ref-type="fig" rid="F1">1B, D</xref>).</p><p><bold>Female.</bold><abbrev xmlns:xlink="http://www.w3.org/1999/xlink" xlink:title="carapace length" id="ABBRID0E1TAE" xlink:type="simple">PL</abbrev> 5.0, <abbrev xmlns:xlink="http://www.w3.org/1999/xlink" xlink:title="carapace width" id="ABBRID0E5TAE" xlink:type="simple">PW</abbrev> 4.8, <abbrev xmlns:xlink="http://www.w3.org/1999/xlink" xlink:title="anterior width of carapace" id="ABBRID0ECUAE" xlink:type="simple">AW</abbrev> 2.8, <abbrev xmlns:xlink="http://www.w3.org/1999/xlink" xlink:title="opisthosoma length" id="ABBRID0EGUAE" xlink:type="simple">OL</abbrev> 6.7, <abbrev xmlns:xlink="http://www.w3.org/1999/xlink" xlink:title="opisthosoma width" id="ABBRID0EKUAE" xlink:type="simple">OW</abbrev> 4.7. Eyes: <abbrev xmlns:xlink="http://www.w3.org/1999/xlink" xlink:title="anterior median eye" id="ABBRID0EOUAE" xlink:type="simple">AME</abbrev> 0.25, <abbrev xmlns:xlink="http://www.w3.org/1999/xlink" xlink:title="anterior lateral eye" id="ABBRID0ESUAE" xlink:type="simple">ALE</abbrev> 0.34, <abbrev xmlns:xlink="http://www.w3.org/1999/xlink" xlink:title="posterior median eyes" id="ABBRID0EWUAE" xlink:type="simple">PME</abbrev> 0.26, <abbrev xmlns:xlink="http://www.w3.org/1999/xlink" xlink:title="posterior lateral eyes" id="ABBRID0E1UAE" xlink:type="simple">PLE</abbrev> 0.38, <abbrev xmlns:xlink="http://www.w3.org/1999/xlink" xlink:title="anterior median eye" id="ABBRID0E5UAE" xlink:type="simple">AME</abbrev>–<abbrev xmlns:xlink="http://www.w3.org/1999/xlink" xlink:title="anterior median eye" id="ABBRID0ECVAE" xlink:type="simple">AME</abbrev> 0.18, <abbrev xmlns:xlink="http://www.w3.org/1999/xlink" xlink:title="anterior median eye" id="ABBRID0EGVAE" xlink:type="simple">AME</abbrev>–<abbrev xmlns:xlink="http://www.w3.org/1999/xlink" xlink:title="anterior lateral eye" id="ABBRID0EKVAE" xlink:type="simple">ALE</abbrev> 0.08, <abbrev xmlns:xlink="http://www.w3.org/1999/xlink" xlink:title="posterior median eyes" id="ABBRID0EOVAE" xlink:type="simple">PME</abbrev>–<abbrev xmlns:xlink="http://www.w3.org/1999/xlink" xlink:title="posterior median eyes" id="ABBRID0ESVAE" xlink:type="simple">PME</abbrev> 0.24, <abbrev xmlns:xlink="http://www.w3.org/1999/xlink" xlink:title="posterior median eyes" id="ABBRID0EWVAE" xlink:type="simple">PME</abbrev>–<abbrev xmlns:xlink="http://www.w3.org/1999/xlink" xlink:title="posterior lateral eyes" id="ABBRID0E1VAE" xlink:type="simple">PLE</abbrev> 0.18, <abbrev xmlns:xlink="http://www.w3.org/1999/xlink" xlink:title="anterior median eye" id="ABBRID0E5VAE" xlink:type="simple">AME</abbrev>–<abbrev xmlns:xlink="http://www.w3.org/1999/xlink" xlink:title="posterior median eyes" id="ABBRID0ECWAE" xlink:type="simple">PME</abbrev> 0.29, <abbrev xmlns:xlink="http://www.w3.org/1999/xlink" xlink:title="anterior lateral eye" id="ABBRID0EGWAE" xlink:type="simple">ALE</abbrev>–<abbrev xmlns:xlink="http://www.w3.org/1999/xlink" xlink:title="posterior lateral eyes" id="ABBRID0EKWAE" xlink:type="simple">PLE</abbrev> 0.17, <abbrev xmlns:xlink="http://www.w3.org/1999/xlink" xlink:title="clypeus height" id="ABBRID0EOWAE" xlink:type="simple">CH</abbrev><abbrev xmlns:xlink="http://www.w3.org/1999/xlink" xlink:title="anterior median eye" id="ABBRID0ESWAE" xlink:type="simple">AME</abbrev> 0.35, <abbrev xmlns:xlink="http://www.w3.org/1999/xlink" xlink:title="clypeus height" id="ABBRID0EWWAE" xlink:type="simple">CH</abbrev><abbrev xmlns:xlink="http://www.w3.org/1999/xlink" xlink:title="anterior lateral eye" id="ABBRID0E1WAE" xlink:type="simple">ALE</abbrev> 0.45. Setation: Palp: 131, 101, 2121, 1014; <abbrev xmlns:xlink="http://www.w3.org/1999/xlink" xlink:title="femur" id="ABBRID0E5WAE" xlink:type="simple">Fe</abbrev>: I–III 323, IV 321; <abbrev xmlns:xlink="http://www.w3.org/1999/xlink" xlink:title="patella" id="ABBRID0ECXAE" xlink:type="simple">Pa</abbrev>: I–IV 000; <abbrev xmlns:xlink="http://www.w3.org/1999/xlink" xlink:title="tibia. I, II, III, IV—legs I to IV" id="ABBRID0EGXAE" xlink:type="simple">Ti</abbrev>: I–II 222(10), III–IV 2126; <abbrev xmlns:xlink="http://www.w3.org/1999/xlink" xlink:title="metatarsus" id="ABBRID0EKXAE" xlink:type="simple">Mt</abbrev>: I–II 2024, III–IV 2026. Measurements of palp and legs: Palp 6.4 (2.1, 0.7, 1.0, –, 2.6), I 19.3 (5.5, 1.3, 5.6, 5.1, 1.8), II 20.5 (5.9, 1.3, 6.1, 5.4, 1.8), III 15.4 (4.6, 1.1, 4.5, 3.7, 1.5), IV 17.0 (5.0, 1.1, 4.5, 4.6, 1.8). Leg formula: II-I-IV-III. Chelicerae with three promarginal and four retromarginal teeth, and with ~46 denticles (Fig. <xref ref-type="fig" rid="F1">1F</xref>).</p><p>Epigynal field almost as wide as long, the anterior margins of lateral lobes forming a V-shape, median margin of lateral lobes united, internal duct systems not visible through cuticle, fertilisation ducts arising postero-laterally. In the dorsal view, internal duct systems differ extremely, and there is no regularity in the direction and structure of internal pipeline (Fig. <xref ref-type="fig" rid="F2">2</xref>).</p><p>Colouration as in males, opisthosoma brown dorsally (Fig. <xref ref-type="fig" rid="F3">3C–H</xref>).</p></tp:treatment-sec><tp:treatment-sec sec-type="habitat" id="SECID0E5XAE"><title>Habitat.</title><p>The specimens were collected on leaves at night with bare hands (Fig. <xref ref-type="fig" rid="F4">4A, B</xref>).</p><fig id="F4" position="float" orientation="portrait"><object-id xmlns:xlink="http://www.w3.org/1999/xlink" content-type="doi" xlink:type="simple">10.3897/zookeys.1159.97463.figure4</object-id><object-id xmlns:xlink="http://www.w3.org/1999/xlink" content-type="arpha" xlink:type="simple">81CB1A24-1A40-5612-8244-86C0AC2E86D7</object-id><label>Figure 4.</label><caption><p>Photograph of the habitat (<bold>A, B</bold>) and collection locality of <italic><tp:taxon-name><tp:taxon-name-part taxon-name-part-type="genus" reg="Pseudopoda">Pseudopoda</tp:taxon-name-part><tp:taxon-name-part taxon-name-part-type="species" reg="deformis">deformis</tp:taxon-name-part></tp:taxon-name></italic> Gong &amp; Zhong, sp. nov. (<bold>C</bold>).</p></caption><graphic xmlns:xlink="http://www.w3.org/1999/xlink" xlink:href="zookeys-1159-189_article-97463__-g004.jpg" position="float" orientation="portrait" xlink:type="simple" id="oo_845095.jpg"><uri content-type="original_file" xlink:type="simple">https://binary.pensoft.net/fig/845095</uri></graphic></fig></tp:treatment-sec><tp:treatment-sec sec-type="distribution" id="SECID0EEZAE"><title>Distribution.</title><p>Known only from Hubei Province, China (Fig. <xref ref-type="fig" rid="F4">4C</xref>).</p></tp:treatment-sec><tp:treatment-sec sec-type="remarks" id="SECID0EOZAE"><title>Remarks.</title><p>The monophyly of <italic><tp:taxon-name><tp:taxon-name-part taxon-name-part-type="genus" reg="Pseudopoda">Pseudopoda</tp:taxon-name-part><tp:taxon-name-part taxon-name-part-type="species" reg="deformis">deformis</tp:taxon-name-part></tp:taxon-name></italic> Gong &amp; Zhong, sp. nov. is highly supported by molecular phylogenetic results based mainly on Chinese <italic><tp:taxon-name><tp:taxon-name-part taxon-name-part-type="genus" reg="Pseudopoda">Pseudopoda</tp:taxon-name-part></tp:taxon-name></italic> species (Fig. <xref ref-type="fig" rid="F5">5</xref>).</p><fig id="F5" position="float" orientation="portrait"><object-id xmlns:xlink="http://www.w3.org/1999/xlink" content-type="doi" xlink:type="simple">10.3897/zookeys.1159.97463.figure5</object-id><object-id xmlns:xlink="http://www.w3.org/1999/xlink" content-type="arpha" xlink:type="simple">FBA09E46-3CA3-5257-B828-4FEF5F1A8F28</object-id><label>Figure 5.</label><caption><p>Bayesian tree based on the <abbrev xmlns:xlink="http://www.w3.org/1999/xlink" xlink:title="cytochrome oxidase subunit I" id="ABBRID0ES1AE" xlink:type="simple">COI</abbrev> + <abbrev xmlns:xlink="http://www.w3.org/1999/xlink" xlink:title="Internal Transcribed Spacer 2" id="ABBRID0EW1AE" xlink:type="simple">ITS2</abbrev> dataset including 146 <italic><tp:taxon-name><tp:taxon-name-part taxon-name-part-type="genus" reg="Pseudopoda">Pseudopoda</tp:taxon-name-part></tp:taxon-name></italic> individuals belonging to 45 species. Numbers on nodes are posterior probabilities. Red clade indicates <italic><tp:taxon-name><tp:taxon-name-part taxon-name-part-type="genus" reg="Pseudopoda">Pseudopoda</tp:taxon-name-part><tp:taxon-name-part taxon-name-part-type="species" reg="deformis">deformis</tp:taxon-name-part></tp:taxon-name></italic> Gong &amp; Zhong, sp. nov., blue clade indicates the outgroups.</p></caption><graphic xmlns:xlink="http://www.w3.org/1999/xlink" xlink:href="zookeys-1159-189_article-97463__-g005.jpg" position="float" orientation="portrait" xlink:type="simple" id="oo_845096.jpg"><uri content-type="original_file" xlink:type="simple">https://binary.pensoft.net/fig/845096</uri></graphic></fig></tp:treatment-sec><tp:treatment-sec><!--Section generated to contain objects referenced in tp:taxon-treatment.--><fig id="F1" position="float" orientation="portrait"><object-id xmlns:xlink="http://www.w3.org/1999/xlink" content-type="doi" xlink:type="simple">10.3897/zookeys.1159.97463.figure1</object-id><object-id xmlns:xlink="http://www.w3.org/1999/xlink" content-type="arpha" xlink:type="simple">3ED07E3D-1C86-59B4-BBC3-CD76AD5D327A</object-id><label>Figure 1.</label><caption><p><italic><tp:taxon-name><tp:taxon-name-part taxon-name-part-type="genus" reg="Pseudopoda">Pseudopoda</tp:taxon-name-part><tp:taxon-name-part taxon-name-part-type="species" reg="deformis">deformis</tp:taxon-name-part></tp:taxon-name></italic> Gong &amp; Zhong, sp. nov., male holotype (<named-content xmlns:xlink="http://www.w3.org/1999/xlink" content-type="dwc:institutional_code" xlink:title="School of Nuclear Technology and Chemistry and Biology, Hubei University of Science and Technology" xlink:href="http://grbio.org/institution/hubei-university" xlink:type="simple">HUST</named-content>-SPA-22-001), left palp (<bold>A–C</bold>), left male palpal tibia (<bold>D</bold>), and cheliceral dentition (<bold>E, F</bold>). <bold>A</bold> prolateral view <bold>B</bold> ventral view <bold>C, D</bold> retrolateral view <bold>E</bold> male, ventral view <bold>F</bold> female, ventral view. Abbreviations: C = conductor; <abbrev xmlns:xlink="http://www.w3.org/1999/xlink" xlink:title="dorsal branch of RTA" id="ABBRID0EBAAE" xlink:type="simple">dRTA</abbrev> = dorsal branch of <abbrev xmlns:xlink="http://www.w3.org/1999/xlink" xlink:title="retrolateral tibial apophysis" id="ABBRID0EFAAE" xlink:type="simple">RTA</abbrev>; <abbrev xmlns:xlink="http://www.w3.org/1999/xlink" xlink:title="ventral branch of RTA" id="ABBRID0EJAAE" xlink:type="simple">vRTA</abbrev> = ventral branch of <abbrev xmlns:xlink="http://www.w3.org/1999/xlink" xlink:title="retrolateral tibial apophysis" id="ABBRID0ENAAE" xlink:type="simple">RTA</abbrev>; E = embolus; <abbrev xmlns:xlink="http://www.w3.org/1999/xlink" xlink:title="spermophor" id="ABBRID0ERAAE" xlink:type="simple">Sp</abbrev> = spermophore; T = tegulum. Scale bars: 1 <abbrev xmlns:xlink="http://www.w3.org/1999/xlink" xlink:title="millimetres" id="ABBRID0EVAAE" xlink:type="simple">mm</abbrev> (<bold>A–C</bold>); 0.1 <abbrev xmlns:xlink="http://www.w3.org/1999/xlink" xlink:title="millimetres" id="ABBRID0E2AAE" xlink:type="simple">mm</abbrev> (<bold>D</bold>); 0.5 <abbrev xmlns:xlink="http://www.w3.org/1999/xlink" xlink:title="millimetres" id="ABBRID0EBBAE" xlink:type="simple">mm</abbrev> (<bold>E, F</bold>).</p></caption><graphic xmlns:xlink="http://www.w3.org/1999/xlink" xlink:href="zookeys-1159-189_article-97463__-g001.jpg" position="float" orientation="portrait" xlink:type="simple" id="oo_845092.jpg"><uri content-type="original_file" xlink:type="simple">https://binary.pensoft.net/fig/845092</uri></graphic></fig><fig id="F2" position="float" orientation="portrait"><object-id xmlns:xlink="http://www.w3.org/1999/xlink" content-type="doi" xlink:type="simple">10.3897/zookeys.1159.97463.figure2</object-id><object-id xmlns:xlink="http://www.w3.org/1999/xlink" content-type="arpha" xlink:type="simple">F7B76EC4-7955-5D6E-B571-920539140FC7</object-id><label>Figure 2.</label><caption><p><italic><tp:taxon-name><tp:taxon-name-part taxon-name-part-type="genus" reg="Pseudopoda">Pseudopoda</tp:taxon-name-part><tp:taxon-name-part taxon-name-part-type="species" reg="deformis">deformis</tp:taxon-name-part></tp:taxon-name></italic> Gong &amp; Zhong, sp. nov., female paratype (<bold>A, D</bold><named-content xmlns:xlink="http://www.w3.org/1999/xlink" content-type="dwc:institutional_code" xlink:title="School of Nuclear Technology and Chemistry and Biology, Hubei University of Science and Technology" xlink:href="http://grbio.org/institution/hubei-university" xlink:type="simple">HUST</named-content>-SPA-22-002; <bold>B, E</bold><named-content xmlns:xlink="http://www.w3.org/1999/xlink" content-type="dwc:institutional_code" xlink:title="School of Nuclear Technology and Chemistry and Biology, Hubei University of Science and Technology" xlink:href="http://grbio.org/institution/hubei-university" xlink:type="simple">HUST</named-content>-SPA-22-003; <bold>C, F</bold><named-content xmlns:xlink="http://www.w3.org/1999/xlink" content-type="dwc:institutional_code" xlink:title="School of Nuclear Technology and Chemistry and Biology, Hubei University of Science and Technology" xlink:href="http://grbio.org/institution/hubei-university" xlink:type="simple">HUST</named-content>-SPA-22-004), epigyne (<bold>A–C</bold>), vulva (<bold>D–F</bold>), and schematic course of internal duct system (<bold>G–I</bold>). <bold>A–C</bold> ventral view <bold>D–F</bold> dorsal view. Abbreviations: <abbrev xmlns:xlink="http://www.w3.org/1999/xlink" xlink:title="copulatory opening" id="ABBRID0E2CAE" xlink:type="simple">CO</abbrev> = copulatory opening; <abbrev xmlns:xlink="http://www.w3.org/1999/xlink" xlink:title="fertilisation duct" id="ABBRID0E6CAE" xlink:type="simple">FD</abbrev> = fertilisation duct; FW = first winding; <abbrev xmlns:xlink="http://www.w3.org/1999/xlink" xlink:title="lateral lobes" id="ABBRID0EDDAE" xlink:type="simple">LL</abbrev> = lateral lobes. Scale bars: 1 <abbrev xmlns:xlink="http://www.w3.org/1999/xlink" xlink:title="millimetres" id="ABBRID0EHDAE" xlink:type="simple">mm</abbrev> (<bold>A–F</bold>).</p></caption><graphic xmlns:xlink="http://www.w3.org/1999/xlink" xlink:href="zookeys-1159-189_article-97463__-g002.jpg" position="float" orientation="portrait" xlink:type="simple" id="oo_845093.jpg"><uri content-type="original_file" xlink:type="simple">https://binary.pensoft.net/fig/845093</uri></graphic></fig></tp:treatment-sec><ref-list><ref id="B14"><mixed-citation xmlns:xlink="http://www.w3.org/1999/xlink" xlink:type="simple"><person-group><name name-style="western"><surname>Zhang</surname><given-names>H</given-names></name><name name-style="western"><surname>Zhu</surname><given-names>Y</given-names></name><name name-style="western"><surname>Zhong</surname><given-names>Y</given-names></name><name name-style="western"><surname>Jäger</surname><given-names>P</given-names></name><name name-style="western"><surname>Liu</surname><given-names>J</given-names></name></person-group> (<year>2023</year>) <article-title>A taxonomic revision of the spider genus <italic><tp:taxon-name><tp:taxon-name-part taxon-name-part-type="genus">Pseudopoda</tp:taxon-name-part></tp:taxon-name></italic> Jäger, 2000 (<tp:taxon-name><tp:taxon-name-part taxon-name-part-type="order">Araneae</tp:taxon-name-part></tp:taxon-name>: <tp:taxon-name><tp:taxon-name-part taxon-name-part-type="family">Sparassidae</tp:taxon-name-part></tp:taxon-name>) from East, South and Southeast Asia.</article-title><source>Megataxa</source><volume>9</volume>(<issue>1</issue>): <fpage>1</fpage>–<lpage>304</lpage>. <ext-link xlink:type="simple" ext-link-type="doi" xlink:href="10.11646/megataxa.9.1.1">https://doi.org/10.11646/megataxa.9.1.1</ext-link></mixed-citation></ref><ref id="B8"><mixed-citation xmlns:xlink="http://www.w3.org/1999/xlink" xlink:type="simple"><person-group><name name-style="western"><surname>Quan</surname><given-names>D</given-names></name><name name-style="western"><surname>Zhong</surname><given-names>Y</given-names></name><name name-style="western"><surname>Liu</surname><given-names>J</given-names></name></person-group> (<year>2014</year>) <article-title>Four <italic><tp:taxon-name><tp:taxon-name-part taxon-name-part-type="genus">Pseudopoda</tp:taxon-name-part></tp:taxon-name></italic> species (<tp:taxon-name><tp:taxon-name-part taxon-name-part-type="order">Araneae</tp:taxon-name-part></tp:taxon-name>: <tp:taxon-name><tp:taxon-name-part taxon-name-part-type="family">Sparassidae</tp:taxon-name-part></tp:taxon-name>) from southern China.</article-title><source>Zootaxa</source><volume>3754</volume>(<issue>5</issue>): <fpage>555</fpage>–<lpage>571</lpage>. <ext-link xlink:type="simple" ext-link-type="doi" xlink:href="10.11646/zootaxa.3754.5.2">https://doi.org/10.11646/zootaxa.3754.5.2</ext-link></mixed-citation></ref></ref-list></tp:taxon-treatment>
